# Supplementary material for: Exploring the Relationship between Built Environment Attributes and Physical Activity in Lower-Income Aging Adults: Preliminary Insights from a Multi-Level Trial
Source: Int J Environ Res Public Health. 2024 May 9;21(5):607. doi: 10.3390/ijerph21050607 (PMC11121044; doi:10.3390/ijerph21050607)
Supplement: Supplementary file 1 [file ijerph-21-00607-s001.zip]

Archive with 1 entries (1 files):
- ijerph-2974818-supplementary.pdf
